# Supplementary material for: Leadership in informal stormwater governance networks
Source: PLoS One. 2019 Oct 17;14(10):e0222434. doi: 10.1371/journal.pone.0222434 (PMC6797200; doi:10.1371/journal.pone.0222434)
Supplement: S1 File — (XLSX) [file pone.0222434.s003.xlsx]

## Sheet: Informal Leaders in Stormwater 
ID	InformalLeaderNoms	Gender	Role2Coded	OrgType2Coded	CollabNetworkSizeIn	CollabNetworkSizeBoth	CollabNetworkBetweenness	CollabNetworkEffSize	FrequentCollabNetworkSizeIn	FrequentCollabNetworkSizeBoth	CombinedTrustNetworkSize	CombinedTrustNetworkSizeBoth	CollabNetworkBetwCentered	CollabNetworkEffSizeCentered	IntGenderXCollabBetw	IntGenderXCollabEffSize
11	2	2	1	1	7	10	53.6438	6.5	1	1	5	14	-37.4992	-1.73	-74.9983	-3.46
12	11	1	2	3	13	25	325.93	21.4531	3	11	12	47	234.787	13.2231	234.787	13.2231
13	4	2	4	2	6	9	55.2979	5.17857	1	1	5	16	-35.8451	-3.05143	-71.6901	-6.10286
14	0	2	2	2	4	8	43.3632	6.22727	1	1	4	12	-47.7798	-2.00273	-95.5595	-4.00545
15	3	1	1	4	6	13	11.2753	7.75	2	3	5	25	-79.8677	-0.48	-79.8677	-0.48
16	0	1	4	1	4	5	11.6694	3.21429	1	1	4	7	-79.4736	-5.01571	-79.4736	-5.01571
17	4	1	1	4	9	14	85.0406	9.54762	1	2	8	28	-6.10242	1.31762	-6.10242	1.31762
18	1	2	1	1	3	4	2.22619	2.5	0	2	1	8	-88.9168	-5.73	-177.834	-11.46
19	0	2	2	3	9	12	71.5299	8	2	3	7	12	-19.6131	-0.23	-39.2261	-0.46
20	3	2	2	5	8	9	42.9559	5.38462	0	2	4	10	-48.1871	-2.84538	-96.3742	-5.69077
21	1	2	4	2	6	9	74.6436	5.96429	1	1	5	13	-16.4994	-2.26571	-32.9988	-4.53143
22	5	1	2	3	6	28	97.9943	21.1667	1	5	5	34	6.85131	12.9367	6.85131	12.9367
23	7	1	1	3	7	11	20.3426	6.19231	2	3	6	13	-70.8004	-2.03769	-70.8004	-2.03769
24	6	1	3	3	7	12	116.63	9.59375	1	4	7	21	25.4874	1.36375	25.4874	1.36375
25	22	1	2	3	15	17	32.7618	11.3947	5	5	13	29	-58.3812	3.16474	-58.3812	3.16474
26	12	1	4	4	12	18	181.586	13.037	2	2	12	29	90.4429	4.80704	90.4429	4.80704
27	2	2	3	4	2	6	29.3817	4.5625	1	1	2	9	-61.7613	-3.6675	-123.523	-7.335
28	1	1	4	1	8	14	183.33	12.2857	1	4	7	22	92.1874	4.05571	92.1874	4.05571
29	9	2	2	3	8	22	131.552	15.463	4	6	8	34	40.4087	7.23296	80.8174	14.4659
30	5	1	1	1	7	14	73.445	10.2	0	4	7	27	-17.698	1.97	-17.698	1.97
31	0	2	3	4	6	9	29.8869	4.75	1	4	4	16	-61.2561	-3.48	-122.512	-6.96
32	5	1	2	5	8	20	136.109	13.875	3	3	7	27	44.9656	5.645	44.9656	5.645
33	8	1	2	5	7	10	33.7641	5.36667	2	4	4	14	-57.3789	-2.86333	-57.3789	-2.86333
34	1	2	4	1	4	6	35.1306	4.94444	0	1	1	12	-56.0124	-3.28556	-112.025	-6.57111
36	15	2	2	3	16	30	469.913	25.5119	2	9	16	59	378.77	17.2819	757.54	34.5638
38	4	2	2	3	5	9	41.7842	5.61538	0	2	5	16	-49.3588	-2.61462	-98.7177	-5.22923
39	8	2	2	2	12	16	125.272	11.1739	1	1	9	23	34.1288	2.94391	68.2575	5.88783
40	8	1	2	3	7	10	35.5405	6.88462	3	6	5	15	-55.6025	-1.34538	-55.6025	-1.34538
